# Supplementary material for: Sustained Release of αO-Conotoxin GeXIVA[1,2] via Hydrogel Microneedle Patch for Chronic Neuropathic Pain Management
Source: Mar Drugs. 2025 Apr 7;23(4):161. doi: 10.3390/md23040161 (PMC12028434; doi:10.3390/md23040161)
Supplement: Supplementary file 1 [file marinedrugs-23-00161-s001.zip]

Archive with 2 entries (2 files):
- Supplementary material.docx
- Supplementary Video S1.mp4
